# Supplementary material for: Proteomic analysis of infected primary human leucocytes revealed PSTK as potential treatment-monitoring marker for active and latent tuberculosis
Source: PLoS One. 2020 Apr 16;15(4):e0231834. doi: 10.1371/journal.pone.0231834 (PMC7162486; doi:10.1371/journal.pone.0231834)
Supplement: S3 Table — Both qualitative (based on highly stringent criteria) and quantitative (based on less stringent criteria). (XLSX) [file pone.0231834.s005.xlsx]

## Sheet: Sheet1
S3 Table. List of clearance biomarkers. Both qualitative (based on highly stringent criteria) and quantitative (based on less stringent criteria)
GI numbers	Gene IDs	Gene names	Peptide sequences	Mass (Da)	Mass SD (Da)	Uninfected Day 1	Infected Day 1	Uninfected Day 5	Infected Day 5	Fold change Day 1 infected-uninfected	Fold change Day 5 infected-uninfected
Mtb H37Rv
Clearance markers-qualitative (n = 10): Detectable in infected Day-5 cells (i.e. after clearance) only
gi|112699423	-	IG	STISRDNSKNVLFLQMNSLR	2336.07	4.91e-13	0	0	0	13.1173	0	13.1173
gi|116242735	118672	PSTK	GTGSDGPR	745.422	0.00131411	0	0	0	12.4681	0	12.4681
gi|181616	4255	MGMT	FGEVISYQQLAALAGNPKATR	2234.04	0.00294733	0	0	0	15.1866	0	15.1866
gi|193806337	23770	FKBP8	GKVLAQQGEYSEAIPILRAALK	2356.18	4.91e-13	0	0	0	13.3633	0	13.3633
gi|296434481	23312	DMXL2	ETEIFFQPSQGYRPPPFSEK	2383.2	0	0	0	0	13.7251	0	13.7251
gi|296452942	79987	SVEP1	CATPPQLANGVTEGLDYGFMK	2283.17	0.00560289	0	0	0	14.8402	0	14.8402
gi|317373419	4323	MMP14	HGTPRRLLYCQR	1554.82	0.00249291	0	0	0	15.6644	0	15.6644
gi|444737927	83932	SPRTN	MPSQDVSGSEDTFPNKRPR	2148	0	0	0	0	14.0996	0	14.0996
gi|767962174	22849	CPEB3	MGINFHHPGTDNIMALNTR	2156	0	0	0	0	13.1051	0	13.1051
gi|1034573119	283149	BCL9L	TGAVAPLCVGAMRILANKTR	2097.97	0.00443098	0	0	0	13.4161	0	13.4161
Clearance markers-quantitative (n = 28): four-fold higher in infected Day-5 vs uninfected Day-5 cells, but not highly expressed in infected Day-1 vs uninfected Da-1 cells
gi|119619673	55889	GOLGA6B	EAMVKLK	819.439	1.22e-13	14.522	0	0	10.7103	0	10.7103
gi|336069353	-	-	AIREGVKMIFNKFVK	1780.3	0.571015	14.3174	0	0	11.1264	0	11.1264
gi|371446637	-	IG	EYGDSVK	796.711	0.0019957	11.4794	0	0	11.4964	0	11.4964
gi|116242826	90933	TRIM41	AGAAASR	602.335	0	12.4437	0	0	12.0708	0	12.0708
gi|336067984	-	-	VTPAHDVNDHMLGLK	1646.77	4.82e-13	14.3753	0	0	12.9462	0	12.9462
gi|359718912	283450	HECTD4	HVTSHR	736.735	1.23e-13	13.6191	0	0	13.5185	0	13.5185
gi|119614597	-	hCG2002091	NYLLESPHRFR	1431.73	0.00580333	13.7318	0	0	13.8529	0	13.8529
gi|1034639637	2895	GRID2	VSQQGMDVALQK	1319.23	0	13.7268	0	0	13.8946	0	13.8946
gi|767966098	53841	CDHR5	TTPSPR	656.591	0.729673	14.6531	3.5181	0	15.1906	0.240093	15.1906
gi|21359894	3705	ITPK1	KLNFQAFAELCRKR	1780.82	0.298104	14.6193	13.1266	0	13.253	0.897897	13.253
gi|406533031	-	-	TAEYMAQCGVDLIIGSHPHVMQRVGK	2929.83	0.24291	11.6544	10.5182	0	10.3838	0.902512	10.3838
gi|567139	-	IGHV@	LEQSGGGVVKPGGSLR	1539.78	0.00869672	16.2376	14.709	0	15.1581	0.905862	15.1581
gi|363985888	-	-	TAEAAEQMKRLDGK	1567.68	0.461585	14.1262	13.0118	0	13.2744	0.921111	13.2744
gi|1034671519	8395	PIP5K1B	VLYSTAMESIQGPGK	1598.17	0.935341	13.4534	12.5708	0	13.069	0.934395	13.069
gi|406525470	-	-	VTFGAYDEKNGR	1357.68	0.00518968	15.6621	14.7699	0	15.0973	0.943038	15.0973
gi|189054582	23424	TDRD7	NGVALPR	725.329	0.00660044	13.6089	12.8377	0	12.8144	0.943338	12.8144
gi|530412564	57003	CCDC47	IMNEEDPEKQRR	1559.65	0.911279	13.6008	12.9356	0	13.2725	0.951091	13.2725
gi|721363461	-	U38	AEMQNCSDPMMKLLLDKK	2183.44	0.500067	14.4986	13.936	0	13.6343	0.9612	13.6343
gi|119619489	-	hCG1811351.1	LVGLGLGSGEGEPR	1341.64	0.00114475	13.4392	13.1111	0	12.2971	0.975587	12.2971
gi|1034572457	-	DDIAS	SAWSPELFS	1023.53	1.19e-13	14.9027	14.6168	0	13.5097	0.980817	13.5097
gi|406516825	-	-	KYLADMNPIEAMDFVKDR	2172.8	0.330694	13.6611	13.4637	0	13.0445	0.985549	13.0445
gi|406534716	-	-	IFRFNPGKELK	1350.12	0.503794	14.1197	13.9976	0	13.2757	0.99135	13.2757
gi|1230898783	-	-	DEHGK	584.81	0.00393277	11.2443	11.1738	0	11.2812	0.993727	11.2812
gi|221040448	22837	COBLL1	AAPRRAMDGRTPRPQDAPAR	2207.66	0.472101	13.1699	13.0933	0	12.5189	0.994182	12.5189
gi|1230897427	-	-	HIGIIMDGNGR	1199.6	2.37e-13	10.161	10.1129	0	10.0388	0.995263	10.0388
gi|1034634650	56992	KIF15	AGAGK	403.236	0.0155975	15.8618	15.8607	0	15.6431	0.999931	15.6431
gi|1034643921	1657	DMXL1	MLIAASYGNVISIFEPVNLPK	2291.3	0.965052	13.0724	13.0738	0	13.0559	1.00011	13.0559
gi|1034557780	27237	ARHGEF16	LDAGGNPASGLPMVR	1471.69	2.38e-13	13.5097	13.5593	0	12.9366	1.00367	12.9366
Mtb EA
Clearance markers-qualitative (n = 9): Detectable in infected Day-5 cells (i.e. after clearance) only
gi|112699423	-	-	STISRDNSKNVLFLQMNSLR	2336.07	4.91e-13	0	0	0	6.94775	0	6.94775
gi|116242735	118672	PSTK	GTGSDGPR	745.422	0.00131411	0	0	0	9.04022	0	9.04022
gi|181616	4255	MGMT	FGEVISYQQLAALAGNPKATR	2234.04	0.00294733	0	0	0	12.4392	0	12.4392
gi|193806337	23770	FKBP8	GKVLAQQGEYSEAIPILRAALK	2356.18	4.91e-13	0	0	0	9.08649	0	9.08649
gi|296452942	79987	SVEP1	CATPPQLANGVTEGLDYGFMK	2283.17	0.00560289	0	0	0	7.57646	0	7.57646
gi|317373419	4323	MMP14	HGTPRRLLYCQR	1554.82	0.00249291	0	0	0	14.6808	0	14.6808
gi|767962174	22849	CPEB3	MGINFHHPGTDNIMALNTR	2156	0	0	0	0	7.68337	0	7.68337
gi|768015681	11083	DIDO1	FDVGPK	661.673	0.30505	0	0	0	12.7894	0	12.7894
gi|768038890	139818	DOCK11	YQHKNQQAK	1142.87	0.815922	0	0	0	12.8302	0	12.8302
Clearance markers-quantitative (n = 19): four-fold higher in infected Day-5 vs uninfected Day-5 cells, but not highly expressed in infected Day-1 vs uninfected Da-1 cells
gi|119619673	55889	GOLGA6B	EAMVKLK	819.439	1.22e-13	14.522	11.1734	0	11.1815	0.769417	11.1815
gi|406533031	-	-	TAEYMAQCGVDLIIGSHPHVMQRVGK	2929.83	0.24291	11.6544	9.64864	0	10.2356	0.827898	10.2356
gi|768013176	-	-	GDTSGERGLGCNELGRSLR	2033.28	0.361571	12.0383	10.0259	0	10.7599	0.832839	10.7599
gi|363985888	-	-	TAEAAEQMKRLDGK	1567.68	0.461585	14.1262	12.5456	0	12.9581	0.888103	12.9581
gi|21359894	3705	ITPK1	KLNFQAFAELCRKR	1780.82	0.298104	14.6193	13.3673	0	13.5646	0.914361	13.5646
gi|530412564	57003	CCDC47	IMNEEDPEKQRR	1559.65	0.911279	13.6008	12.8864	0	13.2641	0.947474	13.2641
gi|1034572457	-	-	SAWSPELFS	1023.53	1.19e-13	14.9027	14.1582	0	13.3088	0.950041	13.3088
gi|721363461	-	-	AEMQNCSDPMMKLLLDKK	2183.44	0.500067	14.4986	13.8245	0	13.8761	0.953506	13.8761
gi|567139	-	-	LEQSGGGVVKPGGSLR	1539.78	0.00869672	16.2376	15.5206	0	15.5618	0.955846	15.5618
gi|1034671519	8395	PIP5K1B	VLYSTAMESIQGPGK	1598.17	0.935341	13.4534	12.8718	0	12.7488	0.956768	12.7488
gi|406527412	-	-	KGAFDGMLQKRR	1419.7	0	14.5297	13.9925	0	14.0654	0.963028	14.0654
gi|406525470	-	-	VTFGAYDEKNGR	1357.68	0.00518968	15.6621	15.1107	0	15.3719	0.964797	15.3719
gi|406516825	-	-	KYLADMNPIEAMDFVKDR	2172.8	0.330694	13.6611	13.3295	0	13.1704	0.975722	13.1704
gi|406534716	-	-	IFRFNPGKELK	1350.12	0.503794	14.1197	13.8489	0	13.7245	0.980825	13.7245
gi|1230897427	-	-	HIGIIMDGNGR	1199.6	2.37e-13	10.161	10.0226	0	9.94888	0.986375	9.94888
gi|119614597	-	-	NYLLESPHRFR	1431.73	0.00580333	13.7318	13.7648	0	13.6685	1.0024	13.6685
gi|146232000	1112	FOXN3	SCLNNITNR	1091.51	4.73e-13	15.9575	16.0102	0	15.6685	1.0033	15.6685
gi|1034643921	1657	DMXL1	MLIAASYGNVISIFEPVNLPK	2291.3	0.965052	13.0724	13.1219	0	12.7018	1.00379	12.7018
gi|767966098	53841	CDHR5	TTPSPR	656.591	0.729673	14.6531	14.7213	0	4.05032	1.00466	4.05032
gi|119630000	-	-	DNVKILSSD	990.244	0.369562	9.55954	0	0	9.55137	-9.55954	9.55137
Mtb IO
Clearance markers-qualitative (n = 6): Detectable in infected Day-5 cells (i.e. after clearance) only
gi|116242735	118672	PSTK	GTGSDGPR	745.422	0.00131411	0	0	0	8.92636	0	8.92636
gi|181616	4255	MGMT	FGEVISYQQLAALAGNPKATR	2234.04	0.00294733	0	0	0	11.3894	0	11.3894
gi|193806337	23770	FKBP8	GKVLAQQGEYSEAIPILRAALK	2356.18	4.91e-13	0	0	0	6.88989	0	6.88989
gi|578838219	54954	FAM120C	RCPGAVVPVDLLKLAR	1763.81	0.00875465	0	0	0	14.9092	0	14.9092
gi|768015681	11083	DIDO1	FDVGPK	661.673	0.30505	0	0	0	14.2503	0	14.2503
gi|768038890	139818	DOCK11	YQHKNQQAK	1142.87	0.815922	0	0	0	12.3271	0	12.3271
Clearance markers-quantitative (n = 22): four-fold higher in infected Day-5 vs uninfected Day-5 cells, but not highly expressed in infected Day-1 vs uninfected Day-1 cells
gi|1230898783	-	-	DEHGK	584.81	0.00393277	11.2443	0	0	11.277	0	11.277
gi|388592413	-	-	MILSMTGYGK	1132.66	0	12.1823	0	0	11.3568	0	11.3568
gi|406538439	-	-	VPLKYIDSTPHGDIIGR	1879.95	0	12.4581	0	0	12.0082	0	12.0082
gi|119629562	-	-	DEGTPGLLASGLLLR	1510.73	0.0377388	13.848	0	0	11.5204	0	11.5204
gi|119615828	64779	MTHFSD	DARVSDLKRALR	1400.66	0	14.0261	0	0	13.9056	0	13.9056
gi|119619673	55889	GOLGA6B	EAMVKLK	819.439	1.22e-13	14.522	0	0	10.6788	0	10.6788
gi|388593611	-	-	YNLMPTKSSNYGIR	1659.88	0.53068	15.6328	0	0	15.3971	0	15.3971
gi|336069353	-	-	AIREGVKMIFNKFVK	1780.3	0.571015	14.3174	12.1508	0	14.1922	0.848671	14.1922
gi|363985888	-	-	TAEAAEQMKRLDGK	1567.68	0.461585	14.1262	12.6851	0	13.7415	0.897982	13.7415
gi|406533031	-	-	TAEYMAQCGVDLIIGSHPHVMQRVGK	2929.83	0.24291	11.6544	10.8902	0	11.7333	0.934432	11.7333
gi|21359894	3705	ITPK1	KLNFQAFAELCRKR	1780.82	0.298104	14.6193	13.8709	0	14.1133	0.948806	14.1133
gi|371446637	-	-	EYGDSVK	796.711	0.0019957	11.4794	11.0566	0	12.2297	0.963168	12.2297
gi|567139	-	-	LEQSGGGVVKPGGSLR	1539.78	0.00869672	16.2376	15.6676	0	15.4493	0.964898	15.4493
gi|721363461	-	-	AEMQNCSDPMMKLLLDKK	2183.44	0.500067	14.4986	14.114	0	14.1811	0.973472	14.1811
gi|1034632094	23180	RFTN1	ESKSPGK	732.417	0.000135608	13.7264	13.3691	0	13.5397	0.973968	13.5397
gi|530412564	57003	CCDC47	IMNEEDPEKQRR	1559.65	0.911279	13.6008	13.344	0	13.1756	0.981117	13.1756
gi|1034671519	8395	PIP5K1B	VLYSTAMESIQGPGK	1598.17	0.935341	13.4534	13.2124	0	13.216	0.982091	13.216
gi|1034634650	56992	KIF15	AGAGK	403.236	0.0155975	15.8618	15.5998	0	15.4296	0.983482	15.4296
gi|406525470	-	-	VTFGAYDEKNGR	1357.68	0.00518968	15.6621	15.6363	0	14.5752	0.998355	14.5752
gi|767966098	53841	CDHR5	TTPSPR	656.591	0.729673	14.6531	14.6424	0	14.9724	0.999269	14.9724
gi|406527412	-	-	KGAFDGMLQKRR	1419.7	0	14.5297	14.5283	0	14.2898	0.999908	14.2898
gi|119614597	-	-	NYLLESPHRFR	1431.73	0.00580333	13.7318	13.7527	0	13.6677	1.00152	13.6677
Mtb EUA
Clearance markers-qualitative (n = 6): Detectable in infected Day-5 cells (i.e. after clearance) only
gi|112699423	-	-	STISRDNSKNVLFLQMNSLR	2336.07	4.91e-13	0	0	0	6.37251	0	6.37251
gi|116242735	118672	PSTK	GTGSDGPR	745.422	0.00131411	0	0	0	7.18703	0	7.18703
gi|181616	4255	MGMT	FGEVISYQQLAALAGNPKATR	2234.04	0.00294733	0	0	0	12.0058	0	12.0058
gi|193806337	23770	FKBP8	GKVLAQQGEYSEAIPILRAALK	2356.18	4.91e-13	0	0	0	4.7642	0	4.7642
gi|317373419	4323	MMP14	HGTPRRLLYCQR	1554.82	0.00249291	0	0	0	15.4117	0	15.4117
gi|119610558	112483	SAT2	DSSSAR	622.303	0	0	0	0	13.115	0	13.115
Clearance markers-quantitative (n = 15): four-fold higher in infected Day-5 vs uninfected Day-5 cells, but not highly expressed in infected Day-1 vs uninfected Day-1 cells
gi|1034634650	56992	KIF15	AGAGK	403.236	0.0155975	15.8618	10.9958	0	11.1208	0.693224	11.1208
gi|371446637	-	-	EYGDSVK	796.711	0.0019957	11.4794	10.9102	0	12.4473	0.950413	12.4473
gi|406533031	-	-	TAEYMAQCGVDLIIGSHPHVMQRVGK	2929.83	0.24291	11.6544	11.091	0	10.6129	0.95166	10.6129
gi|221040448	22837	COBLL1	AAPRRAMDGRTPRPQDAPAR	2207.66	0.472101	13.1699	12.7626	0	12.5128	0.969076	12.5128
gi|21359894	3705	ITPK1	KLNFQAFAELCRKR	1780.82	0.298104	14.6193	14.1692	0	13.5469	0.969211	13.5469
gi|363985888	-	-	TAEAAEQMKRLDGK	1567.68	0.461585	14.1262	13.7033	0	12.7363	0.970063	12.7363
gi|160113087	10083	USH1C	SSRSLTISIVAAAGRELFMTDRER	2665.72	0.00795382	11.9311	11.7855	0	9.90699	0.987798	9.90699
gi|567139	-	-	LEQSGGGVVKPGGSLR	1539.78	0.00869672	16.2376	16.0845	0	15.0803	0.990571	15.0803
gi|406538439	-	-	VPLKYIDSTPHGDIIGR	1879.95	0	12.4581	12.3412	0	12.142	0.990618	12.142
gi|119614597	-	-	NYLLESPHRFR	1431.73	0.00580333	13.7318	13.6392	0	13.6446	0.993251	13.6446
gi|721363461	-	-	AEMQNCSDPMMKLLLDKK	2183.44	0.500067	14.4986	14.4375	0	14.1409	0.995789	14.1409
gi|1034671519	8395	PIP5K1B	VLYSTAMESIQGPGK	1598.17	0.935341	13.4534	13.3978	0	10.6695	0.99587	10.6695
gi|116242826	90933	TRIM41	AGAAASR	602.335	0	12.4437	12.4269	0	12.5282	0.998651	12.5282
gi|530412564	57003	CCDC47	IMNEEDPEKQRR	1559.65	0.911279	13.6008	13.5988	0	12.9255	0.99985	12.9255
gi|406525470	-	-	VTFGAYDEKNGR	1357.68	0.00518968	15.6621	15.7005	0	15.0053	1.00245	15.0053
